# Supplementary material for: Need-based prioritization of behavior
Source: eLife. 2019 Mar 25;8:e44527. doi: 10.7554/eLife.44527 (PMC6433464; doi:10.7554/eLife.44527)
Supplement: Source code 1. [file elife-44527-code1.zip]

Archive with 11 entries (10 files):
- getBehaviourDataJB.py
- __MACOSX/
- __MACOSX/._getBehaviourDataJB.py
- getBehaviourDataJB_Intruder.py
- __MACOSX/._getBehaviourDataJB_Intruder.py
- myFunctionsJB.py
- __MACOSX/._myFunctionsJB.py
- myFunctionsJB_Intruder.py
- __MACOSX/._myFunctionsJB_Intruder.py
- readme.txt
- __MACOSX/._readme.txt
