# Supplementary material for: Need-based prioritization of behavior
Source: eLife. 2019 Mar 25;8:e44527. doi: 10.7554/eLife.44527 (PMC6433464; doi:10.7554/eLife.44527)
Supplement: Source code 1. [file elife-44527-code1.zip › getBehaviourDataJB_Intruder.py]

# -*- coding: utf-8 -*-
"""
Created on Fri Apr 07 10:25:30 2017

@author: New
"""

import myFunctionsJB_Intruder
import easygui
import sys

# total duration of the experiment in seconds
totalDurationInSec = 1200
# select main folder
mainDirectory = easygui.diropenbox()

try:
# list of paths to all ".tr.res" files from the main folder
allTrResPaths = myFunctionsJB_Intruder.listAllFiles(mainDirectory)
except:
sys.exit()

if(len(allTrResPaths) > 0):

# prompt for duration filter
# default threshold for durations is 0ms
# for example only duration times longer than 1s=1000ms
# prompt for number of bins (divides 1200 without the reminder)  
title = "Behavior Organizer"
msg = "Enter your parameters.\nOnly posititve integers allowed."
fieldNames = ["Duration\n filter(ms)","Bins No","Immediately\nafter(sec)"]
fieldValues = [0,1,0]  # we start with blanks for the values
fieldValues = easygui.multenterbox(msg,title, fieldNames, fieldValues)

err = "All fields are required.\nAll fields ave to be positive integers.\nBins No has to divide " + str(totalDurationInSec) + " without a reminder.\n\n"

approved = False
while (approved == False):
try:
abs(int(fieldValues[0]))
abs(int(fieldValues[1]))
abs(int(fieldValues[2]))
if (fieldValues[0].strip() == "" or fieldValues[1].strip() == "" or
fieldValues[2].strip() == "" or float(fieldValues[0]) < 0 or
float(fieldValues[1]) < 0 or float(fieldValues[2]) < 0 or 
totalDurationInSec%abs(int(fieldValues[1])) != 0 ):
if (fieldValues == None):
break
# show the box again, with the errmsg as the message    
fieldValues = easygui.multenterbox(err, title, fieldNames, fieldValues)
else:
approved = True
except:
if (fieldValues == None):
break
# show the box again, with the errmsg as the message    
fieldValues = easygui.multenterbox(err, title, fieldNames, fieldValues)

else: 
easygui.msgbox("No *.tr.res files in the given folder")
sys.exit()

try:
durationFilter = abs(int(fieldValues[0]))
binNo = abs(int(fieldValues[1]))
# max time after first behavior onset to consider next behavior "immediately after"
# in sec
immediate_max = abs(int(fieldValues[2]))
except:
sys.exit()
if (immediate_max >= 3600):
print
print "Immediatelly After, longer than an hour is not immediatelly after!"
print
sys.exit()    
# first element is original file path, second element is list of durations for each behavior in that file (seconds)
durationsByFile = []
# first element is original file path, second element is list of binned durations for each behavior in that file (seconds)
binnedDurationsByFile = []

# for all tr.res files
for i in range(len(allTrResPaths)):

##########################################
# get all data from a single tr.res file #
##########################################

singleFileData = myFunctionsJB_Intruder.getBehaviorData(allTrResPaths[i])

#############################################################
# create excel file with behavior extracted from a raw file #
#############################################################

# returns list of filtered durations, and on and offsets
durationsByBehavior, durationsByBehaviorBinned, onOffPairsByBehavior = myFunctionsJB_Intruder.createXlsWithRawData(
allTrResPaths[i],
singleFileData, 
durationFilter, 
binNo, 
totalDurationInSec
)

# add filtered durations with name of the file to durationsByFile
durationsByFile.append((allTrResPaths[i],durationsByBehavior))
# add filtered, binned durations with name of the file to binnedDurationsByFile
binnedDurationsByFile.append((allTrResPaths[i],durationsByBehaviorBinned))

##########################################################################        
# create xls file with each behavior on and offsets in a separate sheet #
##########################################################################

myFunctionsJB_Intruder.createXlsWithBehaviorSheets(
allTrResPaths[i],
singleFileData,
onOffPairsByBehavior
)

#####################################################################        
# create xls file with just onsets and xls file with just offsets #
#####################################################################

myFunctionsJB_Intruder.createOnAndOffXls(
allTrResPaths[i], 
onOffPairsByBehavior
)

#####################################################     
# create xls file with just ordered behavior onsets #
# and all behavior permutation pairs counts         #
#####################################################

if (immediate_max != 0):    # only if immediate max was given
myFunctionsJB_Intruder.createXlsWithPermutations(
allTrResPaths[i], 
onOffPairsByBehavior, 
durationFilter,
immediate_max
)

#######################################################################################        
# create a single file with all behavior's duration sums for each file in a subfolder #
#######################################################################################

myFunctionsJB_Intruder.createAllDurations(
durationsByFile,
binnedDurationsByFile, 
binNo
)

print
print "###########"
print "# The end #"
print "###########"
print
