# Supplementary material for: Need-based prioritization of behavior
Source: eLife. 2019 Mar 25;8:e44527. doi: 10.7554/eLife.44527 (PMC6433464; doi:10.7554/eLife.44527)
Supplement: Source code 1. [file elife-44527-code1.zip › myFunctionsJB_Intruder.py]

# -*- coding: utf-8 -*-
"""
Created on Fri Apr 07 10:24:55 2017

@author: New

0 to 1 transition is a behavior onset
1 to 0 transition is a behavion offset

Special behaviors that don't have offsets = justOnBehaviors

"""

import os, csv
import operator
import itertools
import xlwt

#######################
# behavior dictionary #
#######################
# behavior dictionary
behaviorDict = {'a': 'feeding', 
                'c' : 'base (neutral)', 
                'd' : 'anogenital sniffing', 
                'f' : 'escape', 
                'g' : 'defense', 
                'h' : 'grooming',
                'j' : 'jumping',
                'q' : 'stealing food',
                'r' : 'attempted escape', 
                's' : 'nose-to-nose sniffing', 
                'w' : 'headcap investigation',
                'y' : 'digging',
                'z' : 'intruder drink'}
justOnBehaviors = ['a','q']
# exclude neutral/base from behavior permuattions
excludeFromPermutations = ['c','q','x']
# If you want to count all behaviors that satisfy the "immediately after 3criteria"
# set the count_only_first_behavior_immediately_after variable to False
# case sensitive!
# count_only_first_behavior_immediately_after = True will count only the first
# behavior immediatelly after the defined amount of seconds and ignore the rest, after single onset
count_only_first_behavior_immediately_after = True


# translate justOnBehaviors
onBehaviorNames = []
for el in justOnBehaviors:
    onBehaviorNames.append(behaviorDict[el])
# translate letters to names of behaviors    
onBehaviorNamesForPermutationCount = []
for el in behaviorDict:
    if el not in excludeFromPermutations:
        onBehaviorNamesForPermutationCount.append(behaviorDict[el])
   
# create bold style for xlwt
style_bold = "font: bold on"
style = xlwt.easyxf(style_bold)

    
# function to sort all behaviors 
# returns sorted behavior list
def sortBehaviorNames():
    # first create a list of all possible behaviors(all from a dictionaty)
    behaviors = []
    for key in behaviorDict:
        behaviors.append(behaviorDict[key])
    behaviors.sort() 
    return behaviors


# function returns list of paths to all ".tr.res" files from the main folder
# takes as argument path to the main folder
def listAllFiles(path):
    trDotResFilePaths = []
    # check all files in root directory and all files in subdirectories
    for root, dirs, files in os.walk(path):
        for name in files:
            fullPath = os.path.join(root, name) # get full path to all files
            head, tail = os.path.split(fullPath)    # split to folder path(head) and file name alone(tail)
            if tail.endswith((".tr.res")):  # save paths only to ".tr.res" files
                trDotResFilePaths.append(fullPath)
                
    return trDotResFilePaths
    
    
# get all data from a single tr.res file 
# function returns a list of bin-trace tuples
# takes as argument a path to a single file
def getBehaviorData(trDotResFilePath):
    myData = []
    binLines = []
    traceLines = []
    binIndex = 0
    traceIndex = 0
    with open(trDotResFilePath) as csvfile: # open single file
        the_data = csv.reader(csvfile, delimiter=',') 
        
        for line in the_data: 
            if (len(line) > 0 and (line[0] == "Bin" or line[0] == "Trace")):    # only for Bin and Trace lines
                if (line[0] == "Bin"):  # add to data Bin line with timestamps and index
                    binLines.append((binIndex,line))
                    binIndex +=1
                else: # Trace line
                    if(traceIndex == (binIndex-1)): # check if the trace is right after the Bin
                        traceLines.append((traceIndex,line))
                        traceIndex +=1
    # if indexes match add both(bin and trace) to myData
    for i in range(len(binLines)):
        if(binLines[i][0]==traceLines[i][0]): 
            # if both bin and trace have only 5 elements, the event did not happen, so don't keep it as data
            if(len(binLines[i][1]) > 5 and len(traceLines[i][1]) > 5):
                myData.append((binLines[i][1],traceLines[i][1]))       
    
    return myData
    
# create excel file with behavior extracted from raw file
# include duration of behaviors and avg duration per behavior
# takes as argument path of the original file, data extracted from tr.res file, duration filter, number of bins, and total time of the experiment
# returns filtered durations by behavior(first el=behavior name, second el=duration in sec)
# returns filtered durations by behavior by bin
# returns filtered on and offset pairs by behavior(first el=behavior name, second el=list of (on,off) in sec)
def createXlsWithRawData(filePath, myData, durationFilter, binNo, totalDurationInSec):
    
    # create destination path for new output xls file
    head, tail = os.path.split(filePath)    # split to folder path(head) and file name alone(tail)
    fileElements = tail.split('.')
    newFileName = fileElements[0] + ".xls"
    newFilePath = os.path.join(head,newFileName)
    
    # create a list of all possible behaviors(all from a dictionaty)
    behaviors = sortBehaviorNames() 
    # create a list of beginings and ends ranfes for each bin
    binRanges = []
    for i in range(binNo):
        beginning = totalDurationInSec/binNo*i
        ending = beginning + totalDurationInSec/binNo
        binRanges.append([beginning, ending])
    # first element is behavior name, second element list of filtered durations    
    durationsByBehavior = []
    # first element is behavior name, second element list of binned durations
    durationsByBehaviorBinned = []
    # first element is behavior name, second element list of filtered on and offsets 
    onOffPairsByBehavior = []
    
    # find transitions
    for i in range(len(myData)):
        bin2write = myData[i][0][3:]
        trace2write = myData[i][1][3:]
        behaviorName = behaviorDict[myData[i][1][1].strip()]
        singleBehaviorDurations = []
        singleBehaviorDurationsBinned = [[] for j in range(binNo)]
        singleBehaviorOnOff = []
        pair4duration = []
        for j in range(len(trace2write)):
            if(j > 0):
                try: 
                    previousEl = int(trace2write[j-1])
                    currentEl = int(trace2write[j])
                    if (behaviorName in onBehaviorNames):
                        if(previousEl == 0 and currentEl == 1):
                            singleBehaviorDurations.append(float(0))
                            inSeconds = int(bin2write[j])/float(1000)
                            singleBehaviorOnOff.append((inSeconds,float(0)))
                            for k in range(len(binRanges)): # check to which bin add special behavior
                                start, end = binRanges[k]
                                if (inSeconds > start and inSeconds <= end):
                                    singleBehaviorDurationsBinned[k].append(float(0))
                                    continue
                    else:
                        if(previousEl == 0 and currentEl == 1): # behavior onset
                            if(len(pair4duration) == 0): # if I have no timestamps
                                pair4duration.append(int(bin2write[j]))
                        elif (previousEl == 1 and currentEl == 0):  # behavior offset
                            if (len(pair4duration) == 1):   # I have behavior onset
                                pair4duration.append(int(bin2write[j]))
                                # count the time difference(ms), write that duration to singleBehaviorDurations and clear pair4duration
                                duration = pair4duration[1] - pair4duration[0]
                                # apply duration filter, write durations as seconds, write on and off pairs as seconds
                                if (duration > durationFilter):
                                    durationStartInSec = pair4duration[0]/float(1000)
                                    durationInSec = duration/float(1000)
                                    singleBehaviorDurations.append(durationInSec)
                                    singleBehaviorOnOff.append((durationStartInSec, pair4duration[1]/float(1000)))
                                    for k in range(len(binRanges)): # check to which bin add duration
                                        start, end = binRanges[k]
                                        if (durationStartInSec > start and durationStartInSec <= end):
                                            singleBehaviorDurationsBinned[k].append(durationInSec)
                                            continue
                                pair4duration = []                    

                except:
                    print "Wrong data format"
        durationsByBehavior.append((behaviorName,singleBehaviorDurations))
        durationsByBehaviorBinned.append((behaviorName,singleBehaviorDurationsBinned))
        onOffPairsByBehavior.append((behaviorName,singleBehaviorOnOff))
 
##################################################################       
#    for i in range(len(durationsByBehaviorBinned)):
#        print durationsByBehaviorBinned[i][0]
#        for j in range(len(durationsByBehaviorBinned[i][1])):
#            print durationsByBehaviorBinned[i][1][j]
#########################################################################
            
    # create new excel file
    wb = xlwt.Workbook()
    ws = wb.add_sheet("Sheet1")
    
    for i in range(len(behaviors)):
        if(i==0): # write first element in the first col and the rest 7 cols further:
            ws.write(0,i,behaviors[i],style=style)
            lastCol = i+1
            
            # for each behavior data in myData write to excel behavior names and bin and trace values
            for j in range(len(myData)):
                bin2write = myData[j][0][3:]
                trace2write = myData[j][1][3:]
                # translate trace letters to behavior (second element in trace list)    
                behaviorName = behaviorDict[myData[j][1][1].strip()]            
                if (behaviorName == behaviors[i]):                    
                    # in the next cols write bin and trace values
                    for k in range(len(bin2write)):
                        ws.write(k, lastCol+1,bin2write[k])
                        ws.write(k, lastCol+2,trace2write[k])
                    continue
                        
        else:   # if not the first behavior
            if(i==1):   # second element
                nextCol = lastCol + 7
                lastCol = nextCol
                ws.write(0, nextCol,behaviors[i],style=style)
                
                # for each behavior data in myData write to excel behavior names and bin and trace values
                for j in range(len(myData)):
                    bin2write = myData[j][0][3:]
                    trace2write = myData[j][1][3:]
                    # translate trace letters to behavior (second element in trace list)    
                    behaviorName = behaviorDict[myData[j][1][1].strip()]
                    if (behaviorName == behaviors[i]):
                        # in the next col write bin and trace values
                        for k in range(len(bin2write)):
                            ws.write(k,nextCol+2,bin2write[k])
                            ws.write(k,nextCol+3,trace2write[k])
                        continue
                        
            else:   # all next elements
                nextCol = lastCol + 8
                ws.write(0, nextCol,behaviors[i],style=style)
                lastCol = nextCol
            
                # for each behavior data in myData write to excel behavior names and bin and trace values
                for j in range(len(myData)):
                    bin2write = myData[j][0][3:]
                    trace2write = myData[j][1][3:]
                    # translate trace letters to behavior (second element in trace list)    
                    behaviorName = behaviorDict[myData[j][1][1].strip()]
                    if (behaviorName == behaviors[i]):
                        # in the next col write bin and trace values
                        for k in range(len(bin2write)):
                            ws.write(k,nextCol+2,bin2write[k])
                            ws.write(k,nextCol+3,trace2write[k])
                        continue
                    
    # for each behavior in dictionary, write onsets to excel               
    for i in range(len(behaviors)):
        behaviorName = behaviors[i]
        if(i==0): # find col
            nextCol = i+4
            lastCol = nextCol+1
        else:
            if(i==1):   # second element
                nextCol = lastCol + 7
            else:   # all next elements
                nextCol = lastCol + 8
            lastCol = nextCol
        # write durations for relevant behaviors   
        for j in range(len(onOffPairsByBehavior)):
            if (onOffPairsByBehavior[j][0] == behaviorName):
                ws.write(0,nextCol,"Onsets")
                for k in range(len(onOffPairsByBehavior[j][1])):
                    on, off = onOffPairsByBehavior[j][1][k]
                    ws.write(k+1,nextCol,on)
                    continue                    
                    
    # for each behavior in dictionary, write durations to excel
    for i in range(len(behaviors)):
        behaviorName = behaviors[i]
        if(i==0): # find col
            nextCol = i+5
            lastCol = nextCol+1
        else:
            if(i==1):   # second element
                nextCol = lastCol + 7
            else:   # all next elements
                nextCol = lastCol + 8
            lastCol = nextCol
        # write durations for relevant behaviors   
        for j in range(len(durationsByBehavior)):
            if (durationsByBehavior[j][0] == behaviorName):
                ws.write(0,nextCol,"All single durations(sec):")
                for k in range(len(durationsByBehavior[j][1])):
                    ws.write(k+1,nextCol,durationsByBehavior[j][1][k])
                    
                # write last row with avg duration, totalNo of events and sum of all durations
                mySum = sum(durationsByBehavior[j][1])
                myLen = len(durationsByBehavior[j][1])
                myAvg = 0 if(myLen==0) else float(mySum)/myLen
                
                ws.write(0,nextCol+1,"avg duration(sec):")
                ws.write(0,nextCol+2,myAvg)
                ws.write(1,nextCol+1,"total number of events:")
                ws.write(1,nextCol+2,myLen)
                ws.write(2,nextCol+1,"sum of all durations:")
                ws.write(2,nextCol+2,mySum)
                continue 
            
        if (binNo > 1):
            # write binned durations for relevant behaviors
            firstRow = 4
            for j in range(len(durationsByBehaviorBinned)):
                if (durationsByBehaviorBinned[j][0] == behaviorName):
                    for k in range(len(durationsByBehaviorBinned[j][1])):
                        nextRow = firstRow
                        binHeader = 'Bin '+str(k+1)
                        ws.write(nextRow,nextCol+1,binHeader, style=style)
                        
                        mySum = sum(durationsByBehaviorBinned[j][1][k])
                        myLen = len(durationsByBehaviorBinned[j][1][k])
                        myAvg = 0 if(myLen==0) else float(mySum)/myLen
                        
                        ws.write(nextRow+1,nextCol+1,"avg duration(sec):")
                        ws.write(nextRow+1,nextCol+2,myAvg)
                        ws.write(nextRow+2,nextCol+1,"total number of events:")
                        ws.write(nextRow+2,nextCol+2,myLen)
                        ws.write(nextRow+3,nextCol+1,"sum of all durations:")
                        ws.write(nextRow+3,nextCol+2,mySum)
                        
                        firstRow = nextRow + 5
                        continue
    
    wb.save(newFilePath)
    
    return durationsByBehavior, durationsByBehaviorBinned, onOffPairsByBehavior
    
# create excel file with all behaviors in separate sheets
# takes as argument path of the original file, data extracted from tr.res file and on and offsets 
# returned by createXlsWithRawData function after applying duration filter
def createXlsWithBehaviorSheets(filePath, myData, onOffPairsByBehavior):
    
    # create destination path for new output xls file
    head, tail = os.path.split(filePath)    # split to folder path(head) and file name alone(tail)
    maindir = os.path.dirname(head)

    # os.split returns either \ or / depending on the real path
    # gets the name of second folder from the end of file tree(ConcStimFastedInt or ConcStimSatedInt)
    folderName = maindir.split(os.sep)[-1]

    fileElements = tail.split('.')
    newFileName = fileElements[0]+ folderName + ".xls"
    newFilePath = os.path.join(head,newFileName)
    
    # create a list of all possible behaviors(all from a dictionaty)
    behaviors = sortBehaviorNames() 
    
    # create new excel file
    wb = xlwt.Workbook()
    
    # for each behavior in dictionary write to excel 
    # in each behavior sheet bin values bin values rounded to full seconds and trace values
    for i in range(len(behaviors)):
        # create sheet named as behavior
        ws = wb.add_sheet(behaviors[i])
        for j in range(len(myData)):
            bin2write = myData[j][0][3:]
            trace2write = myData[j][1][3:]
            # translate trace letters to behavior (second element in trace list)    
            behaviorName = behaviorDict[myData[j][1][1].strip()]
            if (behaviorName == behaviors[i]):            
                # in the cols write rounded bin values in seconds, bin values in seconds and trace values
                for k in range(len(bin2write)):
                    try:
                        seconds = float(bin2write[k])/1000
                        ws.write(k,0,round(seconds))
                        ws.write(k,1,seconds)
                        ws.write(k,2,int(trace2write[k]))
                    except:
                        print "Wrong data format"
                               
                # create a list of seconds from 0 to 1200(inclusive), and event list filled with 0s
                wholeSeconds = [k for k in range(1201)]
                behaviorEvents = [0 for k in range(1201)]
                behaviorTimestamps = [] # counter, round sec, sec(odd are onsets, even are offsets)
                
                
                if(len(onOffPairsByBehavior) > 0):
                    for k in range(len(onOffPairsByBehavior)):
                        behavior_name, listOfOnOffs = onOffPairsByBehavior[k]
                        if (behavior_name == behaviorName):
                            # unpack list of on and offs to consecutive timestamps
                            timestampsUnpacked = []
                            for l in range(len(listOfOnOffs)):
                                on, off = listOfOnOffs[l]
                                if (behaviorName in onBehaviorNames):
                                    timestampsUnpacked.append(on)
                                else:
                                    timestampsUnpacked.append(on)
                                    timestampsUnpacked.append(off)
                            for l in range(len(timestampsUnpacked)):
                                # counter, round sec, sec(odd are onsets, even are offsets)
                                behaviorTimestamps.append((len(behaviorTimestamps)+1,int(round(timestampsUnpacked[l])),timestampsUnpacked[l])) 
                                
                if (len(behaviorTimestamps) > 0):
                    for k in range(len(behaviorTimestamps)):
                        num, wholeSec, sec = behaviorTimestamps[k]
                        if (behaviorName in onBehaviorNames):
                            behaviorEvents[wholeSec] = 1
                        else:
                            if (num%2 == 0): # if even, it is the end of behavior
                                # set behaviorEvents to 1 from previous time sec to current
                                numStart, wholeSecStart, secStart = behaviorTimestamps[k-1]
                                cnt = wholeSecStart
                                while (cnt <= wholeSec):
                                    behaviorEvents[cnt] = 1
                                    cnt +=1
                                   
                # write after one column space whole second list and events as 1s
                for k in range(len(wholeSeconds)):
                    ws.write(k,4,round(wholeSeconds[k]))
                    ws.write(k,5,round(behaviorEvents[k]))
                    
                # write after one col space event counter, whole sec of event, event time in sec, 1
                ws.write(0,7,"counter")
                ws.write(0,8,"round sec")
                ws.write(0,9,"sec")
                for k in range(len(behaviorTimestamps)):
                    num, wholeSec, sec = behaviorTimestamps[k]
                    ws.write(k+1,7,num)
                    ws.write(k+1,8,wholeSec)
                    ws.write(k+1,9,sec)
                    ws.write(k+1,10,1)
                continue
            
    wb.save(newFilePath)

# creates files with only onsets and only offsets in seconds
# takes as argument path of the original file and list of on and offsets 
# returned by createXlsWithRawData function after applying duration filter
def createOnAndOffXls(filePath, onOffPairsByBehavior):
    # create destination paths for new output xls files
    head, tail = os.path.split(filePath)    # split to folder path(head) and file name alone(tail)
    fileElements = tail.split('.')
    newFileName1 = fileElements[0] + "Onsets.xls"
    newFileName2 = fileElements[0] + "Offsets.xls"
    newFilePath1 = os.path.join(head,newFileName1)
    newFilePath2 = os.path.join(head,newFileName2)
    
    # create a list of all possible behaviors(all from a dictionaty)
    behaviors = sortBehaviorNames()
    
    # create new excel files
    wb1 = xlwt.Workbook()
    ws1 = wb1.add_sheet("Sheet1")   # on
    
    wb2 = xlwt.Workbook()
    ws2 = wb2.add_sheet("Sheet1")   # off
    
    for i in range(len(behaviors)):
        ws1.write(0,i,behaviors[i])
        ws2.write(0,i,behaviors[i])
        for j in range(len(onOffPairsByBehavior)):
            behaviorName, listOfOnOffs = onOffPairsByBehavior[j]
            if (behaviorName == behaviors[i]):
                for k in range(len(listOfOnOffs)):
                    on, off = listOfOnOffs[k]
                    if (behaviorName in onBehaviorNames):
                        ws1.write(k+1,i,on)
                    else:
                        ws1.write(k+1,i,on)
                        ws2.write(k+1,i,off)
        
    ws1.write(0,len(behaviors),"StartStop")
    ws1.write(1,len(behaviors),0)
    ws1.write(2,len(behaviors),1)
    ws1.write(0,len(behaviors)+1,"AllFile")
    ws1.write(1,len(behaviors)+1,0)
    
    ws2.write(0,len(behaviors),"StartStop")
    ws2.write(1,len(behaviors),0)
    ws2.write(2,len(behaviors),1)
    ws2.write(0,len(behaviors)+1,"AllFile")
    ws2.write(1,len(behaviors)+1,0)
        
    wb1.save(newFilePath1)
    wb2.save(newFilePath2)
       

# create new xls file with sequence of behavior and all permutation counts
# according to only onset times after applying duration filter
def createXlsWithPermutations(filePath, onOffPairsByBehavior, durationFilter, immediate_max):
    # create destination paths for new output xls files
    head, tail = os.path.split(filePath)    # split to folder path(head) and file name alone(tail)
    fileElements = tail.split('.')
    newFileName = fileElements[0] + "BehaviorSequenceAndPermutationCount.xls"

    newFilePath = os.path.join(head,newFileName)
    
    # create a sorted list of all behaviors
    behaviors = sorted(onBehaviorNamesForPermutationCount)
    
    # create new excel file
    wb = xlwt.Workbook()
    # create a sheet with the sequence of all behaviors
    ws1 = wb.add_sheet("Sequence") 
    # write headers
    ws1.write(0,0,"Behavior", style=style)
    ws1.write(0,1,"Onset(sec)", style=style)
    
    # create a sheet with all permutations count
    ws2 = wb.add_sheet("Permutations_Count")
    # write headers
    ws2.write(0,0,"Behavior Transition", style=style)
    ws2.write(0,1,"Count", style=style)
    ws2.write(0,3,"Duration Filter(ms):", style=style)
    ws2.write(0,4,"None") if durationFilter==0 else ws2.write(0,4,durationFilter)
    ws2.write(1,3,"Immediately After(sec):", style=style)
    ws2.write(1,4,immediate_max)
    
    # retrieve only behavior names and onsets
    behavior_ons = []
    for i in range(len(behaviors)):
        for j in range(len(onOffPairsByBehavior)):
            behaviorName, listOfOnOffs = onOffPairsByBehavior[j]
            if (behaviorName == behaviors[i]):
                for k in range(len(listOfOnOffs)):
                    on, off = listOfOnOffs[k]
                    behavior_ons.append((behaviorName, on))
                    
    # sort the behavior's onsets
    behavior_ons_sorted = sorted(behavior_ons, key=operator.itemgetter(1))
    
    # write sequence of all behaviors to the first sheet
    for i in range(len(behavior_ons_sorted)):
        ws1.write(i+1,0,behavior_ons_sorted[i][0])
        ws1.write(i+1,1,behavior_ons_sorted[i][1])
        
    # get all keys (first element in initial data tuples = behavior name)
    # sort alphabetically
    my_keys = sorted(set([key for (key, val) in behavior_ons_sorted]))

    # possible permutations of event pairs
    possible_permutations = list(itertools.permutations(my_keys, r=2))           
                    
    
    permutation_strings = []
    permutation_counts = [0 for i in range(len(possible_permutations))]
    for i in range(len(possible_permutations)):
        first_name, second_name = possible_permutations[i][0], possible_permutations[i][1]
        # create a string name of event transition
        my_string = str(first_name) + "->" + str(second_name)
        # add to the list of event transition names
        permutation_strings.append(my_string)
        # look for the event the same as the first event in transition pair
        # iterate over sorted list
        for first in behavior_ons_sorted:
            name1, onset1 = first[0], first[1]
            if name1 == first_name:
                # remember the onset1 = onset1
                # look for the onsets of name of second event
                for second in behavior_ons_sorted:
                    name2, onset2 = second[0], second[1]
                    if name2 == second_name:
                        # count the time difference
                        diff = onset2 - onset1
    #                    print permutation_strings[i]
    #                    print diff
                        if (diff <= immediate_max and diff >= 0):
                            permutation_counts[i] += 1  
                            if (count_only_first_behavior_immediately_after):
                                # if you found first onset "immediatelly" after event
                                # don't count further (only the first counts)
                                break
    
    all_permutation_counts = zip(permutation_strings, permutation_counts)
    
    # write the counts to the second sheet
    for i in range(len(all_permutation_counts)):
        ws2.write(i+1,0,all_permutation_counts[i][0])
        ws2.write(i+1,1,all_permutation_counts[i][1])
                        
    wb.save(newFilePath)

       
# create partial sheet
def createAllSheet(wb, sheetName, behaviors, dataByUniquePath, boutsByUniquePath, averageByUniquePath, index):
    
    ws = wb.add_sheet(sheetName)
        
    # write behaviors for total duration
    ws.write(0,0,"total duration",style=style)
    for j in range(len(behaviors)):
        ws.write(j+1,0,behaviors[j])
      
#################################
# Total durations
      
    # create list of pairs: fileName, list of zeros as long as list of all behaviors
    behaviors2write = []  
    for j in range(len(dataByUniquePath[index])):
        fileName, behaviorList = dataByUniquePath[index][j]
        toFill = []
        for k in range(len(behaviors)):
            if (behaviors[k] in onBehaviorNames):
                toFill.append('N/A')
            else:
                toFill.append(0)
        behaviors2write.append((fileName,toFill))
        #behaviors2write.append((fileName,[0 for k in range(len(behaviors))]))
        
    # replace zeros with sums; indexes of behaviors in behaviors must match indexes of behaviors in behaviors2write
    for j in range(len(dataByUniquePath[index])):
        fileName, behaviorList = dataByUniquePath[index][j]         
        for k in range(len(behaviorList)):
            behaviorName, durationSum = behaviorList[k]
            # find index of that behavior
            for l in range(len(behaviors)):
                if(behaviors[l] == behaviorName):
                    if (behaviorName in onBehaviorNames):
                        behaviors2write[j][1][l] = 'N/A'
                    else:
                        behaviors2write[j][1][l] = durationSum

    # write sums
    for j in range(len(behaviors2write)):
        fileName, behaviorSumsList = behaviors2write[j] 
        ws.write(0,j+1,fileName)
        for k in range(len(behaviorSumsList)):
            ws.write(k+1,j+1,behaviorSumsList[k])
                
#######################
# Number of bouts
                
    # write behaviors for number of bouts
    nextRow = len(behaviors)+2
    ws.write(nextRow,0,"number of bouts",style=style)
    for j in range(len(behaviors)):
        ws.write(nextRow+j+1,0,behaviors[j])
                
    # Reset: create list of pairs: fileName, list of zeros as long as list of all behaviors
    behaviors2write = []  
    for j in range(len(boutsByUniquePath[index])):
        fileName, behaviorList = boutsByUniquePath[index][j]
        toFill = []
        for k in range(len(behaviors)):
            if (behaviors[k] in onBehaviorNames):
                toFill.append('N/A')
            else:
                toFill.append(0)
        behaviors2write.append((fileName,toFill))
            
    # replace zeros with bout numbers; indexes of behaviors in behaviors must match indexes of behaviors in behaviors2write
    for j in range(len(boutsByUniquePath[index])):
        fileName, behaviorList = boutsByUniquePath[index][j]         
        for k in range(len(behaviorList)):
            behaviorName, boutsNo = behaviorList[k]
            # find index of that behavior
            for l in range(len(behaviors)):
                if(behaviors[l] == behaviorName):
                    if (behaviorName in onBehaviorNames):
                        behaviors2write[j][1][l] = 'N/A'
                    else:
                        behaviors2write[j][1][l] = boutsNo
                            
    # write number of bouts
    for j in range(len(behaviors2write)):
        fileName, behaviorBoutsList = behaviors2write[j] 
        ws.write(nextRow,j+1,fileName)
        for k in range(len(behaviorBoutsList)):
            ws.write(nextRow+k+1,j+1,behaviorBoutsList[k])
                                
#######################
# Average durations
                                
    # write behaviors for average duration
    nextRow = nextRow + len(behaviors)+2
    ws.write(nextRow,0,"average duration",style=style)
    for j in range(len(behaviors)):
        ws.write(nextRow+j+1,0,behaviors[j])
            
    # Reset: create list of pairs: fileName, list of zeros as long as list of all behaviors
    behaviors2write = []  
    for j in range(len(averageByUniquePath[index])):
        fileName, behaviorList = averageByUniquePath[index][j]
        toFill = []
        for k in range(len(behaviors)):
            if (behaviors[k] in onBehaviorNames):
                toFill.append('N/A')
            else:
                toFill.append(0)
        behaviors2write.append((fileName,toFill))
            
    # replace zeros with bout numbers; indexes of behaviors in behaviors must match indexes of behaviors in behaviors2write
    for j in range(len(averageByUniquePath[index])):
        fileName, behaviorList = averageByUniquePath[index][j]         
        for k in range(len(behaviorList)):
            behaviorName, avgDuration = behaviorList[k]
            # find index of that behavior
            for l in range(len(behaviors)):
                if(behaviors[l] == behaviorName):
                    if (behaviorName in onBehaviorNames):
                        behaviors2write[j][1][l] = 'N/A'
                    else:
                        behaviors2write[j][1][l] = avgDuration
                            
    # write number of bouts
    for j in range(len(behaviors2write)):
        fileName, behaviorAvgList = behaviors2write[j] 
        ws.write(nextRow,j+1,fileName)
        for k in range(len(behaviorAvgList)):
            ws.write(nextRow+k+1,j+1,behaviorAvgList[k])
    
# creates a single file with all behavior's duration sums for each file in a subfolder
# takes as argument list of durations for each behavior in a file
# durationsByFile=first element is original file path, second element is list of durations for each behavior in that file (seconds),
# and binnedDurationsByFile= first element is original file path, second element is list of binned durations for each behavior in that file (seconds)
def createAllDurations(durationsByFile, binnedDurationsByFile, binNo):
    
    # first create a list of all possible behaviors(all from a dictionaty)
    behaviors = sortBehaviorNames()
    
    uniquePath = []
    # find unique main subfolders (ConcStimFastedInt or ConcStimSatedInt)
    for i in range(len(durationsByFile)):
        filePath, durationByBehaviorList = durationsByFile[i]
        head, tail = os.path.split(filePath)    # split to folder path(head) and file name alone(tail)
        maindir = os.path.dirname(head)
        if (maindir in uniquePath):
            continue
        else:
            uniquePath.append(maindir)
    
    # total durations 
    dataByUniquePath = [[] for i in range(len(uniquePath))]  
    # number of bouts
    boutsByUniquePath = [[] for i in range(len(uniquePath))]
    # average durations
    averageByUniquePath = [[] for i in range(len(uniquePath))]
    # the same for binned data
    binnedDurationsByUniquePath = [[] for i in range(len(uniquePath))]
    binnedBoutsByUniquePath = [[] for i in range(len(uniquePath))]
    binnedAverageByUniquePath = [[] for i in range(len(uniquePath))]
    # organize by unique subfolders: file name + sum durations by behavior
    for i in range(len(uniquePath)): 
        for j in range(len(durationsByFile)):
            filePath, durationByBehaviorList = durationsByFile[j]
            head, tail = os.path.split(filePath)    # split to folder path(head) and file name alone(tail)
            fileElements = tail.split('.')
            maindir = os.path.dirname(head)
            if(maindir == uniquePath[i]):
                sumsByBehavior = []
                boutsByBehavior = []
                avgByBehavior = []
                for k in range(len(durationByBehaviorList)):    # for summary
                    behaviorName, durationList = durationByBehaviorList[k]
                    sumsByBehavior.append((behaviorName,sum(durationList)))
                    boutsByBehavior.append((behaviorName,len(durationList)))
                    myAvg = 0 if(len(durationList)==0) else float(sum(durationList))/len(durationList)
                    avgByBehavior.append((behaviorName,myAvg))
                dataByUniquePath[i].append((fileElements[0],sumsByBehavior))
                boutsByUniquePath[i].append((fileElements[0],boutsByBehavior))
                averageByUniquePath[i].append((fileElements[0],avgByBehavior))
                
        for j in range(len(binnedDurationsByFile)): # for detailed bins
            filePath, binneddurationByBehaviorList = binnedDurationsByFile[j]
            head, tail = os.path.split(filePath)    # split to folder path(head) and file name alone(tail)
            fileElements = tail.split('.')
            maindir = os.path.dirname(head)
            if(maindir == uniquePath[i]):
                sumsByBehavior = []
                boutsByBehavior = []
                avgByBehavior = []
                for k in range(len(binneddurationByBehaviorList)): # for bins
                    behaviorName, durationBinList = binneddurationByBehaviorList[k]
                    tempsums = []
                    tempbouts = []
                    tempavgs = []
                    for l in range(len(durationBinList)):
                        tempsums.append(sum(durationBinList[l]))
                        tempbouts.append(len(durationBinList[l]))
                        myAvg = 0 if(len(durationBinList[l])==0) else float(sum(durationBinList[l]))/len(durationBinList[l])
                        tempavgs.append(myAvg)
                    sumsByBehavior.append((behaviorName,tempsums))
                    boutsByBehavior.append((behaviorName,tempbouts))
                    avgByBehavior.append((behaviorName,tempavgs))
                binnedDurationsByUniquePath[i].append((fileElements[0],sumsByBehavior))
                binnedBoutsByUniquePath[i].append((fileElements[0],boutsByBehavior))
                binnedAverageByUniquePath[i].append((fileElements[0],avgByBehavior))
                                      
    for i in range(len(uniquePath)):
        # create new path
        # os.split returns either \ or / depending on the real path
        # should return ConcStimFastedInt or ConcStimSatedInt
        folderName = uniquePath[i].split(os.sep)[-1]
        
        newFileName = "AllDurations"+ folderName + ".xls"
        newFilePath = os.path.join(uniquePath[i],newFileName)   
        
        # create new excel files
        wb = xlwt.Workbook()
        # summary sheet
        createAllSheet(wb, "SummaryFastedFastedInt", behaviors, dataByUniquePath, boutsByUniquePath, averageByUniquePath, i)
        
        if (binNo > 1):
            for num in range(binNo):    # for all bins
                sheetName = 'Bin'+str(num+1)
                ws = wb.add_sheet(sheetName)
            
                # write behaviors for total duration
                ws.write(0,0,"total duration",style=style)
                for j in range(len(behaviors)):
                    ws.write(j+1,0,behaviors[j])
                  
#################################
# Total durations
                  
                # create list of pairs: fileName, list of zeros as long as list of all behaviors
                behaviors2write = []  
                for j in range(len(binnedDurationsByUniquePath[i])):
                    fileName, behaviorList = binnedDurationsByUniquePath[i][j]
                    toFill = []
                    for k in range(len(behaviors)):
                        if (behaviors[k] in onBehaviorNames):
                            toFill.append('N/A')
                        else:
                            toFill.append(0)
                    behaviors2write.append((fileName,toFill))
                    #behaviors2write.append((fileName,[0 for k in range(len(behaviors))]))
                    
                # replace zeros with sums; indexes of behaviors in behaviors must match indexes of behaviors in behaviors2write
                for j in range(len(binnedDurationsByUniquePath[i])):
                    fileName, behaviorList = binnedDurationsByUniquePath[i][j]         
                    for k in range(len(behaviorList)):
                        behaviorName, durationSums = behaviorList[k]
                        # find index of that behavior
                        for l in range(len(behaviors)):
                            if(behaviors[l] == behaviorName):
                                if (behaviorName in onBehaviorNames):
                                    behaviors2write[j][1][l] = 'N/A'
                                else:
                                    behaviors2write[j][1][l] = durationSums[num]
            
                # write sums
                for j in range(len(behaviors2write)):
                    fileName, behaviorSumsList = behaviors2write[j] 
                    ws.write(0,j+1,fileName)
                    for k in range(len(behaviorSumsList)):
                        ws.write(k+1,j+1,behaviorSumsList[k])
                            
#######################
# Number of bouts
                            
                # write behaviors for number of bouts
                nextRow = len(behaviors)+2
                ws.write(nextRow,0,"number of bouts",style=style)
                for j in range(len(behaviors)):
                    ws.write(nextRow+j+1,0,behaviors[j])
                            
                # Reset: create list of pairs: fileName, list of zeros as long as list of all behaviors
                behaviors2write = []  
                for j in range(len(binnedBoutsByUniquePath[i])):
                    fileName, behaviorList = binnedBoutsByUniquePath[i][j]
                    toFill = []
                    for k in range(len(behaviors)):
                        if (behaviors[k] in onBehaviorNames):
                            toFill.append('N/A')
                        else:
                            toFill.append(0)
                    behaviors2write.append((fileName,toFill))
                        
                # replace zeros with bout numbers; indexes of behaviors in behaviors must match indexes of behaviors in behaviors2write
                for j in range(len(binnedBoutsByUniquePath[i])):
                    fileName, behaviorList = binnedBoutsByUniquePath[i][j]         
                    for k in range(len(behaviorList)):
                        behaviorName, boutsNo = behaviorList[k]
                        # find index of that behavior
                        for l in range(len(behaviors)):
                            if(behaviors[l] == behaviorName):
                                if (behaviorName in onBehaviorNames):
                                    behaviors2write[j][1][l] = 'N/A'
                                else:
                                    behaviors2write[j][1][l] = boutsNo[num]
                                        
                # write number of bouts
                for j in range(len(behaviors2write)):
                    fileName, behaviorBoutsList = behaviors2write[j] 
                    ws.write(nextRow,j+1,fileName)
                    for k in range(len(behaviorBoutsList)):
                        ws.write(nextRow+k+1,j+1,behaviorBoutsList[k])
                                            
#######################
# Average durations
                                            
                # write behaviors for average duration
                nextRow = nextRow + len(behaviors)+2
                ws.write(nextRow,0,"average duration",style=style)
                for j in range(len(behaviors)):
                    ws.write(nextRow+j+1,0,behaviors[j])
                        
                # Reset: create list of pairs: fileName, list of zeros as long as list of all behaviors
                behaviors2write = []  
                for j in range(len(binnedAverageByUniquePath[i])):
                    fileName, behaviorList = binnedAverageByUniquePath[i][j]
                    toFill = []
                    for k in range(len(behaviors)):
                        if (behaviors[k] in onBehaviorNames):
                            toFill.append('N/A')
                        else:
                            toFill.append(0)
                    behaviors2write.append((fileName,toFill))
                        
                # replace zeros with bout numbers; indexes of behaviors in behaviors must match indexes of behaviors in behaviors2write
                for j in range(len(binnedAverageByUniquePath[i])):
                    fileName, behaviorList = binnedAverageByUniquePath[i][j]         
                    for k in range(len(behaviorList)):
                        behaviorName, avgDuration = behaviorList[k]
                        # find index of that behavior
                        for l in range(len(behaviors)):
                            if(behaviors[l] == behaviorName):
                                if (behaviorName in onBehaviorNames):
                                    behaviors2write[j][1][l] = 'N/A'
                                else:
                                    behaviors2write[j][1][l] = avgDuration[num]
                                        
                # write number of bouts
                for j in range(len(behaviors2write)):
                    fileName, behaviorAvgList = behaviors2write[j] 
                    ws.write(nextRow,j+1,fileName)
                    for k in range(len(behaviorAvgList)):
                        ws.write(nextRow+k+1,j+1,behaviorAvgList[k])
            
                                
    
        wb.save(newFilePath)
