# Supplementary material for: Need-based prioritization of behavior
Source: eLife. 2019 Mar 25;8:e44527. doi: 10.7554/eLife.44527 (PMC6433464; doi:10.7554/eLife.44527)
Supplement: Source code 1. [file elife-44527-code1.zip › readme.txt]

——————————————————————————————————---
| BEFORE YOU RUN FOR THE FIRST TIME |
————————————————————————————————————-

You will need:

1. ANACONDA2 (PYTHON 2.7) - ** installation notes ** at the bottom of the page
2. easygui package for graphical user interface - ** installation notes ** at the bottom of the page
3. getBehaviorData.py and myFunctions.py files in the same folder


—————————————-
| RUN SCRIPT |
————————————--

getBehaviorData.py
__________________

You can run the script either by opening terminal in the directory with py scripts
and typing:
python getBehaviorData.py
Or by opening Anaconda navigator, and launching Spyder. Within Spyder you have to open 
getBehaviorData.py file and press green arrow to run it


——————————————-
| DESCRIPTION |
——————————————-

------------------------------------------------------------------
getBehaviorData.py is the executable file
myFunctions.py contains all functions for getBehaviorData.py file
------------------------------------------------------------------

Within myFunctions.py, you can define a behaviorDict, which will translate letters 
From tr.res file into your behavior names.
If there are behaviors that have only onset times (e.g. feeding), define them in
justOnBehaviors variable
If you want to exclude some behaviors from permutations and sequence (e.g. neutral),
define them in
excludeFromPermutations variable
If you want to include in the count of behaviors permutations all behaviors that happened
Within the defined "Immediately After" time, not just the first one, set count_only_first_behavior_immediately_after variable to False


getBehaviorData.py 
___________________

* Select main folder through graphical user interface
* Enter duration filter in milliseconds into a popup window in order to limit 
	the results to the behavior events that lasted longer than the duration filter
	(default filter = 0 and will detect all events)
* Enter number of bins in order to get detailed duration information about behaviors that
	occurred in separate bins. The number of bins has to divide the total time of the
	experiment without the reminder. (default number of bins = 1 and does not separate
	the experiment into bins)
* Enter "Immediately After (sec)" time in seconds that you consider to be 
	"Immediately after" the behavior. If you leave this value set to 0, the script
	will not produce BehaviorSequenceAndPermutationCount.xls file

REMEMBER:
* If there are any behaviors that have only onsets(0 to 1), define them in myFunctions.py
	file:
	e.g. justOnBehaviors = ['r','i']. If there are no such behaviors, remove them from
	this
	variable: justOnBehaviors = [] 
* If you want to exclude any behaviors from sequence of behaviors and permutation count,
	define them in myFunctions.py, e.g.:
	excludeFromPermutations = ['c']
* If you want to count all behaviors that satisfy the "immediately after criteria"
	set the count_only_first_behavior_immediately_after variable in myFunctions.py 
	to False (case sensitive!)
	count_only_first_behavior_immediately_after = True will count only the first
	behavior immediatelly after the defined amount of seconds and ignore the rest,
	after single onset
	

1. script reads all tr.res files in the given folder and all its subfolders
2. script writes new xls files to the same location as tr.res files 

	1. first xls file has the same name as original tr.res file. For example, 
	if original file was one.tr.res, the output file will be called one.xls
	It will have all behavior's bins and events extracted from the original data file,
	together with filtered event's durations in seconds, and average event duration
	for each behavior

	2. second xls file will have the name consisting of the original data file name 
	and the name of main subfolder. For example, if original data file was in 
	Male/ConcStimFastedInt/results/one.tr.res, the output file will have the name 
	oneConcStimFastedInt.xls
	It will have all behaviors in separate sheets. Bins are saved as seconds and
	rounded to the full seconds values. The single behavior onsets and offsets times
	are detected (but only for the behavior events that lasted longer than duration
	filter).
	Prepares data to plot: full seconds 0-1200 and behavior occurence and duration as
	1s.
	
	3.third and fourth xls files are created for neuroexplorer with only onsets:
	OneOnsets.xls
	and with only offsets: oneOffsets.xls

	4. A separate xls file is created that contains a sheet with all behaviors and 
	their sequence (ordered by onset times in seconds), and a sheet with all behavior
	pairs permutations, and their counts. The last sheet also contains the 
	information about the duration filter that was used, and what was the 
	definition of "Immediately After"
	
	5. A single xls file is created for each main subfolder(ConcStimFastedInt or
	ConcStimSatedInt)It contains a summary sheet with list of all duration sums,
	number of bouts and averages for each behavior in each file from that subfolder.
	If the time was binned, each bin is summarized in the same manner in a separate
	sheet.
	For the behaviors that have only onsets, instead of duration, you will see N/A


** installation notes **
-------------------------
| ANACONDA INSTALLATION |
-------------------------

https://www.continuum.io/downloads
Download graphical installer
Currently Anaconda 4.3.1 version Python 2.7
(Mac OS 64-bit)
Follow the instructions on the screen
Make sure to select C drive as the destination (not the user!)
After installation, open terminal and type:
python --version
(this should display:
Python 2.7.13 :: Anaconda 4.3.1 (x86_64))


INSTAL PACKAGE FOR GRAPHICAL USER INTERFACE
___________________________________________

In the terminal type
conda install -c achennu easygui=0.97.4
when it asks you if you want to proceed, type:
y

(Source instructions to install easygui https://anaconda.org/achennu/easygui)
