# Supplementary material for: Need-based prioritization of behavior
Source: eLife. 2019 Mar 25;8:e44527. doi: 10.7554/eLife.44527 (PMC6433464; doi:10.7554/eLife.44527)
Supplement: Source code 2. [file elife-44527-code2.zip]

Archive with 5 entries (4 files):
- PermutationRead.m
- __MACOSX/
- __MACOSX/._PermutationRead.m
- readme.txt
- __MACOSX/._readme.txt
