# Supplementary material for: Need-based prioritization of behavior
Source: eLife. 2019 Mar 25;8:e44527. doi: 10.7554/eLife.44527 (PMC6433464; doi:10.7554/eLife.44527)
Supplement: Source code 2. [file elife-44527-code2.zip › PermutationRead.m]

% Last modified CJB 12/19/2018
%
% This script will extract behavior sequences from a list, assign them a
% number value, and determine a transition matrix from the list of numbers

% Input requires sequence from Excel files created from the output of getBehaviorData.py.
% These files must be collected, organized into files by condition, and inserted into the MATLAB
% directory. Current directory must be condition file of interest before running code. 
%
% Outputs are: 1) a cell array, with each cell containing a matrix of numbers
% representing frequency of behavioral transitions based on directory entries;
% and 2) a 7-by-7 matrix of average frequencies, where each value is the
% average of the values at the same index across the matrices stored in the above cell
% array

% Instantiates behavior directory, extracts sequence from Excel files, and
% converts each instance of a behavior to the index value of the matching
% behavior in the character array

behaviorDict=char('feeding','anogenital sniffing','attempted mounting','mounting or mating behaviors','resident grooming','nose-to-nose sniffing','resident drink');
behaviorDict=cellstr(behaviorDict);
newSet=cell(1,16);
for i=1:16
    filename=strcat(string(i),'BehaviorSequenceAndPermutationCount.xls');
    [onsets,dataset,raw]=xlsread(filename,'Sequence','A:A');
    datasetNew=zeros(length(dataset),1);
    for a=2:length(dataset)
        datasetNew(a)=find(strcmp(dataset(a,1),behaviorDict));
    end
    newSet(i)={datasetNew};
end


%Note: use above order to code behaviors numerically, so:
%   1: feeding
%   2: anogenital sniffing
%   3: attempted mounting/chasing
%   4: mounting or mating behaviors/aggressive behaviors
%   5: resident grooming
%   6: nose-to-nose sniffing
%   7: resident drinking

% Calculates transition matrices for the above 7 states across 16 .xls
% files
states=1:7;
tdMatrices={};
for i=1:16
    A=cell2mat(newSet(i));
    [n0,tdMatrix]=td_calcTransProbs(states,A);
    tdMatrices(i)=mat2cell(tdMatrix,7,7);
end


% Calculate average transition probability of each behavior pairing in each
% of the 16 cells.
% Output is a 7x7 matrix of averages
tMatrixAvg=zeros(7,7);
AvgMatrix=[];
for i=1:7
    for a=1:7
        for k=1:16
            S=tdMatrices(k);
            S=cell2mat(S);
            AvgMatrix(k)=S(i,a);
        end
    tMatrixAvg(i,a)=mean(AvgMatrix);
    end
end
