# Supplementary material for: Need-based prioritization of behavior
Source: eLife. 2019 Mar 25;8:e44527. doi: 10.7554/eLife.44527 (PMC6433464; doi:10.7554/eLife.44527)
Supplement: Source code 2. [file elife-44527-code2.zip › readme.txt]

Readme for MATLAB code:

Before running code you will need:
1. MATLAB r2018a (note: xlsread functionality for these codes will work with ‘basic’ mode, so code can be run on MATLAB for systems other than Windows).
2. Both PermutationRead.m and td_calcTransProbs.m in the MATLAB directory.

Running the Scripts

Calling BinPermutationRead.m will take Excel file inputs from the current directory. File names format follows format specified in the input loop as “XBehaviorSequenceAndPermutationCount”, but can easily be altered. Outputs are a cell array and matrix as described in code comments.

If behaviors are to be excluded, remove them from the dictionary and adjust matrix sizes within the code to fit.

tdcalcTransProbs.m is called within BinPermutationRead.m. It will take inputs only of numeric arrays for possible states, and arrays of numbers representing events in the sequence; BinPermutationRead.m does the conversion from strings to numbers based on behavior automatically.
